# Supplementary material for: Hydrogen-Chlorate Electric Power Source: Feasibility of the Device, Discharge Characteristics and Modes of Operation
Source: Molecules. 2022 Sep 1;27(17):5638. doi: 10.3390/molecules27175638 (PMC9457794; doi:10.3390/molecules27175638)
Supplement: Supplementary file 1 [file molecules-27-05638-s001.zip]

Archive with 1 entries (1 files):
- molecules-1848496-supplementary.pdf
